# Supplementary material for: Geographical, temporal and individual factors influencing foraging behaviour and consistency in Australasian gannets
Source: R Soc Open Sci. 2020 May 27;7(5):181423. doi: 10.1098/rsos.181423 (PMC7277272; doi:10.1098/rsos.181423)
Supplement: Model selection results [file rsos181423supp2.zip]

Archive with 4 entries (3 files):
- Supplementary Tables/
- Supplementary Tables/Table S1 - RSOS-181423.R2.docx
- Supplementary Tables/Table S2 - RSOS-181423.R2.docx
- Supplementary Tables/Table S3 - RSOS-181423.R2.docx
